# Supplementary material for: Sedimentological and micropaleontological characteristics of tsunami deposits associated with the 2024 Noto Peninsula earthquake
Source: Sci Rep. 2025 Mar 21;15:9820. doi: 10.1038/s41598-025-90945-w (PMC11928632; doi:10.1038/s41598-025-90945-w)
Supplement: Supplementary file 3 — Supplementary Data S2. [file 41598_2025_90945_MOESM3_ESM.xlsx]

## Sheet: Sheet1
Shimada et al. Supplementary Data S2 The results of grain-size analysis of samples from localities SZ1–SZ7 and beach sand.
Location	Depth [cm from the surface]	Median [phi]	Mean [phi]	Sorting [phi]	Skewness	Kurtosis	Mud content [%]	Note		Sample code in Supplementary Data S5	Sampling date
SZ1	0.0-1.0	2.75478	2.76835	0.560713	0.0484976	1.03436	8.33603	Tsunami deposits	Unit 5	U5-2	19th January, 2024
SZ1	1.0-2.0	2.55429	2.5599	0.532586	0.0252212	1.05065	4.11163	Tsunami deposits	Unit 5	U5-1	19th January, 2024
SZ1	2.0-3.5	2.25	2.16257	0.798502	-0.183416	1.02966	5.18227	Tsunami deposits	Unit 4	U4-1	19th January, 2024
SZ1	2.0-4.0	2.51744	2.4883	0.635865	-0.0991877	1.12754	3.85696	Tsunami deposits	Unit 3	U3-4	19th January, 2024
SZ1	3.5-4.0	2.63158	2.61828	0.550661	-0.0525667	1.07142	8.43186	Tsunami deposits	Unit 3	U3-3	19th January, 2024
SZ1	4.0-5.0	2.73422	2.7362	0.50766	0.00911674	1.04507	4.48265	Tsunami deposits	Unit 3	U3-2	19th January, 2024
SZ1	5.0-6.0	2.59167	2.5708	0.56834	-0.0652895	1.06147	5.05456	Tsunami deposits	Unit 3	U3-1	19th January, 2024
SZ1	6.0-7.0	2.78592	2.75036	0.624349	-0.0629732	1.06234	12.0587	Tsunami deposits	Unit 2	U2-1	19th January, 2024
SZ1	7.0-8.0	2.82665	2.83529	0.49951	0.0100032	1.07867	11.1852	Tsunami deposits	Unit 1	U1-3	19th January, 2024
SZ1	8.0-9.0	2.77804	2.77416	0.513503	-0.0397545	1.11546	6.95765	Tsunami deposits	Unit 1	U1-2	19th January, 2024
SZ1	9.0-9.5	2.83108	2.84313	0.472909	0.0237822	1.06676	5.15889	Tsunami deposits	Unit 1	U1-1	19th January, 2024
SZ2	0.0-1.0	2.66208	2.66369	0.491079	0.0153886	1.06392	8.99878	Tsunami deposits			19th January, 2024
SZ2	1.0-2.0	2.44861	2.41979	0.603107	-0.0991643	1.07297	5.28149	Tsunami deposits			19th January, 2024
SZ2	2.0-3.0	2.33421	2.33435	0.56075	0.00230668	1.0698	5.56687	Tsunami deposits			19th January, 2024
SZ2	3.0-4.0	2.59581	2.57717	0.535075	-0.0719931	1.10278	2.36714	Tsunami deposits			19th January, 2024
SZ2	4.0-5.0	2.64741	2.63385	0.518996	-0.0660277	1.14276	6.03755	Tsunami deposits			19th January, 2024
SZ2	5.0-6.0	2.43856	2.37474	0.686781	-0.190145	1.18245	6.36355	Tsunami deposits			19th January, 2024
SZ2	6.0-7.0	1.87337	1.83999	0.703452	-0.120386	1.20086	13.3125	Soil			19th January, 2024
SZ2	7.0-8.0	1.82278	1.78237	0.752459	-0.179499	1.36799	12.5682	Soil			19th January, 2024
SZ2	8.0-9.0	1.82955	1.80584	0.639022	-0.0869839	1.14222	10.7809	Soil			19th January, 2024
SZ2	9.0-10.0	1.86883	1.84496	0.64052	-0.0736892	1.10471	12.5548	Soil			19th January, 2024
SZ3	0.0-1.0	2.59454	2.59201	0.536119	-0.00693225	1.0899	3.55756	Tsunami deposits			19th January, 2024
SZ3	1.0-2.0	2.53465	2.52971	0.518928	-0.0232053	1.05799	2.98993	Tsunami deposits			19th January, 2024
SZ3	2.0-3.0	2.75107	2.75755	0.464905	0.0154546	1.08833	6.07871	Tsunami deposits			19th January, 2024
SZ3	3.0-4.0	2.7623	2.77951	0.434378	0.0673738	1.04816	9.83003	Tsunami deposits			19th January, 2024
SZ3	4.0-5.0	2.73365	2.73852	0.456375	0.0194217	1.0849	9.91659	Tsunami deposits			19th January, 2024
SZ3	5.0-6.0	2.52803	2.3936	0.83561	-0.352676	1.42619	14.7789	Tsunami deposits			19th January, 2024
SZ3	6.0-7.0	1.64224	1.51079	0.938351	-0.310556	1.36479	10.3542	Soil			19th January, 2024
SZ3	7.0-8.0	1.70972	1.61846	0.752009	-0.260676	1.2931	9.60199	Soil			19th January, 2024
SZ3	8.0-9.0	1.69805	1.61317	0.860255	-0.272763	1.45922	7.37472	Soil			19th January, 2024
SZ4	0.0-1.0	2.64396	2.64258	0.489431	0.00705057	1.0686	7.44218	Tsunami deposits			19th January, 2024
SZ4	1.0-2.0	2.54928	2.54246	0.504305	-0.0299888	1.06767	3.36234	Tsunami deposits			19th January, 2024
SZ4	2.0-3.0	2.74741	2.75343	0.442696	0.023781	1.06408	7.94167	Tsunami deposits			19th January, 2024
SZ4	3.0-4.0	2.75729	2.77086	0.444818	0.0457613	1.06424	9.42898	Tsunami deposits			19th January, 2024
SZ4	4.0-5.0	2.67217	2.62464	0.591961	-0.192304	1.29177	10.0458	Tsunami deposits			19th January, 2024
SZ4	5.0-6.0	1.86204	1.84027	0.841178	-0.111312	1.2468	8.07395	Soil			19th January, 2024
SZ4	6.0-7.0	1.73237	1.6707	0.801162	-0.210464	1.36035	6.30322	Soil			19th January, 2024
SZ4	7.0-8.0	1.70353	1.64651	0.74213	-0.192912	1.22892	5.99579	Soil			19th January, 2024
SZ4	8.0-9.0	1.69643	1.6536	0.727412	-0.148073	1.20629	5.52096	Soil			19th January, 2024
SZ5	0.0-1.0	2.99038	3.0043	0.536069	0.0497974	1.06067	11.2	Tsunami deposits			19th January, 2024
SZ5	1.0-2.0	2.74318	2.74856	0.494619	0.0144365	1.09042	3.26671	Tsunami deposits			19th January, 2024
SZ5	2.0-3.0	2.71667	2.70355	0.554948	-0.076931	1.20586	5.52014	Tsunami deposits			19th January, 2024
SZ5	3.0-3.5	2.6475	2.60695	0.577512	-0.13177	1.14565	5.31862	Tsunami deposits			19th January, 2024
SZ5	3.5-4.0	1.85616	1.84382	0.788437	-0.0831688	1.28525	10.3012	Soil			19th January, 2024
SZ5	4.0-5.0	1.79219	1.77053	0.68731	-0.068427	1.18166	11.9659	Soil			19th January, 2024
SZ5	5.0-6.0	1.80195	1.78444	0.79792	-0.0468712	1.35613	10.2055	Soil			19th January, 2024
SZ5	6.0-7.0	1.77752	1.74492	0.731649	-0.0872593	1.26728	12.212	Soil			19th January, 2024
SZ5	7.0-8.0	1.75949	1.72698	0.744947	-0.105648	1.28393	10.8003	Soil			19th January, 2024
SZ5	8.0-9.0	1.78891	1.75235	0.769801	-0.106657	1.27171	10.4428	Soil			19th January, 2024
SZ6		2.03074	2.0339	0.478955	0.00557062	1.08185	3.1046	Vented sediments (middle part)			5th June, 2024
SZ6		1.86817	1.83669	0.578846	-0.10885	1.15163	4.99018	Vented sediments (lower part)			5th June, 2024
SZ6		1.64548	1.56004	1.22067	-0.148805	1.46329	25.8012	Paddy field soil			5th June, 2024
SZ7	3.0-4.0	1.69744	1.65219	0.648325	-0.112937	1.11907	6.57695	Vented sediments			5th June, 2024
SZ7	7.0-8.0	1.68643	1.6041	0.694951	-0.210638	1.15479	4.58799	Vented sediments			5th June, 2024
SZ7	11.0-12.0	1.76618	1.67343	0.796976	-0.282046	1.47439	6.93412	Vented sediments			5th June, 2024
SZ7	18.0-19.0	1.45119	0.694532	1.90619	-0.554616	1.44127	28.5336	Paddy field soil			5th June, 2024
SZ7	22.0-23.0	1.74472	1.71937	0.903535	-0.0684133	1.36186	30.8921	Paddy field soil			5th June, 2024
SZ7	27.0-28.0	1.63787	1.52871	1.14396	-0.270944	1.73093	33.5468	Paddy field soil			5th June, 2024
SZ7	32.0-33.0	1.49913	1.42705	0.809476	-0.177402	1.18792	8.35997	Sand A			5th June, 2024
SZ7	35.0-36.0	1.57328	1.47904	0.864673	-0.23532	1.35029	5.99897	Sand A			5th June, 2024
SZ7	38.0-39.0	1.59741	1.51414	0.871652	-0.235208	1.42906	20.9153	Sand A			5th June, 2024
Beach Sand		2.39465	2.37956	0.454332	-0.0585729	1.0397	5.1956	Locarion: C in Fig. 1c			19th January, 2024
