# Supplementary material for: Sedimentological and micropaleontological characteristics of tsunami deposits associated with the 2024 Noto Peninsula earthquake
Source: Sci Rep. 2025 Mar 21;15:9820. doi: 10.1038/s41598-025-90945-w (PMC11928632; doi:10.1038/s41598-025-90945-w)
Supplement: Supplementary file 7 — Supplementary Data S6. [file 41598_2025_90945_MOESM7_ESM.xlsx]

## Sheet: Diatom count data
Shimada et al. Supplementary Data S6 Count data of the diatom analysis.
	SZ1											SZ3							SZ5					SZ6			SZ7					Beach Sand
	U5-2	U5-1	U4-1	U3-4	U3-3	U3-2	U3-1	U2-1	U1-3	U1-2	U1-1	0-1 cm	1-2 cm	2-3 cm	3-4 cm	4-5 cm	6-7 cm	7-8 cm	0-1 cm	1-2 cm	2-3 cm	4-5 cm	6-7 cm	Vented sediment (middle)	Vented sediment (lower)	Paddy soil	11-12 cm	18-19 cm	22-23 cm	27-28 cm	32-33 cm
Achnantheceae sp. 1	1	7	1	5	3	6	6	5	3	5	7	9	8	10	3	8				5	4											21
Achnantheceae sp. 2			1
Achnantheceae sp. 3				1				1
Achnantheceae sp. 4		1	1			2		2	3	1	6			1		3			1	3	1											4
Achnantheceae sp. 5				1			3		2	1
Achnantheceae sp. 6								1
Achnantheceae sp. 7																1					1
Achnantheceae sp. 8		1
Achnantheceae sp. 9			1	1		1		1
Achnantheceae sp. 10																1
Achnantheceae sp. 11							1			2									2
Achnantheceae sp. 12			1
Achnantheceae sp. 13																				1
Achnantheceae sp. 14							2
Achnantheceae sp. 15		4		2	1				1			1	1		2					1												1
Achnantheceae sp. 16	5	2	3	2	3	6	5	5	5	3	4	2	3	2	2	1				3												4
Achnantheceae sp. 17	1	4	1	2		5	2		2	2	4		4	3					1		2											4
Achnantheceae sp. 18				1	1	3		1	1		1	1	1		3					1												1
Achnantheceae sp. 19		2
Achnantheceae sp. 20			2
Achnantheceae sp. 21	1
Achnantheceae sp. 22	1
Achnantheceae sp. 23		2
Achnantheceae sp. 24		1
Achnantheceae sp. 25		1
Achnantheceae sp. 26							1
Achnantheceae sp. 27							1
Achnantheceae sp. 28									1
Achnantheceae sp. 29										2
Achnantheceae sp. 30			1
Achnantheceae sp. 31					1
Achnantheceae sp. 32				1
Achnantheceae sp. 33														1
Achnantheceae sp. 34																							2
Achnantheceae sp. 35																			1
Achnantheceae sp. 36																			1
Achnantheceae sp. 37																					2
Achnantheceae sp. 38																					2
Achnantheceae sp. 39																											2
Achnantheceae sp. 40																													2
Achnantheceae sp. 41																														2
Achnanthidium cf. convergens							1
Achnanthidium lanceolatum complex																						2					1	3		4
Achnanthidium sp. 1																								1
Achnanthidium sp. 2																												1
Achnanthidium sp. 3																												2
Achnanthidium sp. 4																												2
Achnanthidium sp. 5																													3	3
Achnanthidium sp. 6																													1
Achnanthidium sp. 7																													2
Achnanthidium sp. 8																														3
Achnanthidium sp. 9																														1
Actinoptychus senarius	2							2		1		1															1
Actinoptychus splendens	1											1
Amphora proschkiniana	3	4	2	4	6	7	7	4	7		2	5	3	3	7	8			4	4	2											12
Amphora sp. 1	1	4		2	6		1		2	2	3		10	7	5	4			5	4	2	5										4
Amphora sp. 2																							4
Amphora sp. 3					2								2							2
Amphora sp. 4		2			1	1	1		5	5				3						2												1
Amphora sp. 5	1
Amphora sp. 6	1			1	1				3					2	2	1			3		1
Amphora sp. 7	1			2									3								2
Amphora sp. 8	1		3
Amphora sp. 9	4			2			1
Amphora sp. 10							1	2											1	1
Amphora sp. 11												1
Amphora sp. 12				1			1	1		1				1	1					1	3
Amphora sp. 13			1
Amphora sp. 14															1
Amphora sp. 15															3	2				1
Amphora sp. 16																			5
Amphora sp. 17			2
Amphora sp. 18			1
Amphora sp. 19											1
Amphora sp. 20											3
Amphora sp. 21																		1
Amphora sp. 22												1
Amphora sp. 23												2
Amphora sp. 24													1
Amphora sp. 25													1
Amphora sp. 26															1
Amphora sp. 27															1
Amphora sp. 28															1
Amphora sp. 29															1
Amphora sp. 30															1
Amphora sp. 31															1
Amphora sp. 32															1
Amphora sp. 33															1
Amphora sp. 34																2
Amphora sp. 35																						1
Amphora sp. 36																			2
Amphora sp. 37																				1
Amphora sp. 38																				1
Amphora sp. 39																				1
Amphora sp. 40																				1
Amphora sp. 41																					1
Amphora sp. 42																					1
Amphora sp. 43																									1	2
Amphora sp. 44																											1
Amphora sp. 45																												1
Amphora sp. 46																												1
Amphora sp. 47																													2
Amphora sp. 48																															1
Amphora sp. 49																															1
Amphora sp. 50																															2
Amphora sp. 51																															1
Amphora sp. 52																															1
Amphora sp. 53																															1
Amphora sp. 54																															1
Caloneis bacillum																	3		1			2			10	12	16	24	12	16	5
Caloneis ventricosa																								1	2		2	4		6
Caloneis sp. 1								1
Caloneis sp. 2								1
Caloneis sp. 3																						1
Caloneis sp. 4																	2
Caloneis sp. 5																		1					2
Caloneis sp. 6																											1
Caloneis sp. 7																											1
Caloneis sp. 8																											2
Caloneis sp. 9																												1
Caloneis sp. 10																												2
Catenula adhaerens	17	33	17	41	57	34	43	31	30	41	40	25	32	40	24	35			12	26	36	2										25
Centrales sp. 1		1															1	1				2
Centrales sp. 2															1
Centrales sp. 3																		1
Centrales sp. 4												1
Centrales sp. 5												1
Centrales sp. 6	1																						3
Centrales sp. 7			1
Centrales sp. 8																		1
Centrales sp. 9																2
Centrales sp. 10																						1
Centrales sp. 11																	1
Centrales sp. 12																			1
Centrales sp. 13																			2
Centrales sp. 14																			1
Centrales sp. 15																				8
Centrales sp. 16																				1
Centrales sp. 17																					4
Centrales sp. 18																					2
Cocconeis sp. 1	2	4	2	14	6	6	5	3	6	7	5	4	5			1			5		1											3
Cocconeis sp. 2	18	4	2	7	6	9	8	12	8	3	10	12	7	11	9	12	0	0	13	5	6	0	0	0	0	0	0	0	0	0	0	5
Cocconeis sp. 3	1	10	1	4	2	7	3	0	13	8	8	3	5	8	4	3	0	0	5	4	0	0	0	0	0	0	0	0	0	0	0	7
Cocconeis sp. 4	1	4		8	11	4	11		5	6	7	9	13	11	11	6			2	12	5											21
Cocconeis sp. 5		1	2	3	3	3	1		1	2			1	3	12	2			2	2	1											2
Cocconeis sp. 6											1
Cocconeis sp. 7	1										1
Cocconeis sp. 8												1	1
Cocconeis sp. 9	1
Cocconeis sp. 10									1
Cocconeis sp. 11
Cocconeis sp. 12				1		1								1							1
Cocconeis sp. 13
Cocconeis sp. 14
Cocconeis sp. 15	2																		1
Cocconeis sp. 16											1				1	1
Cocconeis sp. 17				1			2			1				2	1				1	2	1											1
Cocconeis sp. 18				1					1
Cocconeis sp. 19	2						2		1	1
Cocconeis sp. 20																					1
Cocconeis sp. 21																			1
Cocconeis sp. 22	2							1	2	1			1
Cocconeis sp. 23				3			1												1
Cocconeis sp. 24		2		1	2	1	2	1	2	2	4		3	4	3				1		1											2
Cocconeis sp. 25					1
Cocconeis sp. 26									1				1
Cocconeis sp. 27	1											1
Cocconeis sp. 28									1	2	1		1	2	2						1											1
Cocconeis sp. 29							1							1
Cocconeis sp. 30				1			2		1	1
Cocconeis sp. 31
Cocconeis sp. 32													1
Cocconeis sp. 33			1					1							2
Cocconeis sp. 34		3			2		1	1	1
Cocconeis sp. 35		2
Cocconeis sp. 36			2						1	1
Cocconeis sp. 37							1		1	1						1
Cocconeis sp. 38
Cocconeis sp. 39						2			1			1			1				1
Cocconeis sp. 40	1	2	1	1			1	1	1	1		1		1	1				1
Cocconeis sp. 41				1		2		2		1					1	1
Cocconeis sp. 42	1		2		1	1	1			2		2							1	1	1											1
Cocconeis sp. 43		1		1											1								1									1
Cocconeis sp. 44	1	1	2		2	3	2		1		1			1						2	2											2
Cocconeis sp. 45																																1
Cocconeis sp. 46		1					2																									1
Cocconeis sp. 47	2	2		1	3		1	3		1					2	2			1		1
Cocconeis sp. 48	1	2	2	2	1	1	2	1	5	1		1	1	1	2	2			1	1	4
Cocconeis sp. 49	3	1		2		1	1	2	1		1	1	4						1	1	1											1
Cocconeis sp. 50																					1
Cocconeis sp. 51	1	3		3	1	1	1	1	1	2	3	1	1	1		2			2	7	2											1
Cocconeis sp. 52		1	2			1		1	2	1	3	2	1	1																		2
Cocconeis sp. 53	2	1		2			2			1				1																		1
Cocconeis sp. 54			1			1	2		1
Cocconeis sp. 55														1							1
Cocconeis sp. 56		3						2
Cocconeis sp. 57				1					1							1			1	1
Cocconeis sp. 58										1
Cocconeis sp. 59	1
Cocconeis sp. 60	1
Cocconeis sp. 61		1
Cocconeis sp. 62		1
Cocconeis sp. 63		1
Cocconeis sp. 64		2
Cocconeis sp. 65						1
Cocconeis sp. 66						1
Cocconeis sp. 67							3
Cocconeis sp. 68							1
Cocconeis sp. 69							1
Cocconeis sp. 70								2
Cocconeis sp. 71									2
Cocconeis sp. 72									1
Cocconeis sp. 73										3
Cocconeis sp. 74										1
Cocconeis sp. 75			1
Cocconeis sp. 76					3
Cocconeis sp. 77					1
Cocconeis sp. 78					3
Cocconeis sp. 79				1
Cocconeis sp. 80				1
Cocconeis sp. 81											1
Cocconeis sp. 82											1
Cocconeis sp. 83											1
Cocconeis sp. 84																																1
Cocconeis sp. 85												2
Cocconeis sp. 86												1
Cocconeis sp. 87												1
Cocconeis sp. 88												1
Cocconeis sp. 89												1
Cocconeis sp. 90													1
Cocconeis sp. 91													1
Cocconeis sp. 92													1
Cocconeis sp. 93														1
Cocconeis sp. 94														1
Cocconeis sp. 95														1
Cocconeis sp. 96														1
Cocconeis sp. 97														1
Cocconeis sp. 98														1
Cocconeis sp. 99														1
Cocconeis sp. 100															2
Cocconeis sp. 101															1
Cocconeis sp. 102															1
Cocconeis sp. 103															1
Cocconeis sp. 104																1
Cocconeis sp. 105																1
Cocconeis sp. 106																1
Cocconeis sp. 107																			1
Cocconeis sp. 108																			1
Cocconeis sp. 109																			1
Cocconeis sp. 110																			1
Cocconeis sp. 111																				1
Cocconeis sp. 112																					1
Cocconeis sp. 113																									1
Cocconeis sp. 114																											2
Craticula sp. 1																											1
Craticula sp. 2																												2
Craticula sp. 3																														2
Cyclotella meneghiniana																									1
Cyclotella sp. 1	2	2	1	3	3	4	4	2	1	1		1						1
Cyclotella sp. 2	7		1	1	3		2	2		1	3	3	4	1	9	3	1		3	9	7	3	2									2
Cyclotella sp. 3		1
Cyclotella sp. 4						1
Cymbella sp. 1																														1
Cymbopleura naviculiformis																									4	2	3	2	6	4
Delphineis sp. 1														1						2
Delphineis sp. 2	16	5		8		2	2	2	1	1		1
Delphineis sp. 3	1	2	2	5	2	3	2	10	3	8	8	6	5	8	13	3			20	11	7											5
Delphineis sp. 4	2	5	5	1	10	8	10	8	10	10	12	6	14	7	6	13			4	9	7											9
Delphineis sp. 5	1																										1
Delphineis sp. 6	2		1	1			1	5		1	2
Delphineis sp. 7																									1
Delphineis sp. 8												1
Delphineis sp. 9													1
Delphineis sp. 10															1
Delphineis sp. 11																			1
Delphineis sp. 12																				1
Delphineis sp. 13																								3	3
Delphineis surirella	3	1					1	1	1	1	1	3	2	1	1	2			10	3
Denticula sp. 1		1	1	1	1		1			1		9	1	1		1			1	1	1
Denticula sp. 2																												1
Denticula sp. 3																													1
Denticula sp. 4																			1
Denticula sp. 5																				1
Diploneis interrupta																			14	2
Diploneis smithii																											1
Diploneis sp. 1																			1
Diploneis sp. 2								1				1	1
Diploneis sp. 3								1
Diploneis sp. 4	4			1	1	3	2	2	6	1		3		1	1	5			1	3												5
Diploneis sp. 5				1
Diploneis sp. 6				1
Diploneis sp. 7													1
Diploneis sp. 8														1
Diploneis sp. 9																					1
Discostella sp. 1																					1
Encyonema minutum var. pseudogracilis																									6
Encyonema sp. 1																											1
Encyonema sp. 2																											1
Eunotia bidens																									1
Eunotia cf. flexuosa																									9		1
Eunotia sp. 1																									1
Eunotia sp. 2																									1
Eunotia sp. 3																														1
Fallacia florinae	3	10	2	3	4	6	2	3	6	3	4	3	7	2	3	3				6	3											5
Fallacia sp. 1	2	1
Fallacia sp. 2									1
Fallacia sp. 3										1											1
Fallacia sp. 4															1
Fallacia sp. 5	1			1		2																										1
Fallacia sp. 6	1
Fallacia sp. 7					1															1
Fallacia sp. 8	1											1	1	2
Fallacia sp. 9						1
Fallacia sp. 10																					1
Fallacia sp. 11	1	1	5		1	2					2	2	2	7	2						2											2
Fallacia sp. 12		1
Fallacia sp. 13					1
Fallacia sp. 14																																1
Fallacia sp. 15												1
Fallacia sp. 16															1
Fallacia sp. 17																1
Fallacia sp. 18																			1
Fragilariaceae sp. 1																					1
Fragilariaceae sp. 2							1
Fragilariaceae sp. 3	2			1	1				1									2			1
Fragilariaceae sp. 4			1			1		1				3
Fragilariaceae sp. 5	2							3			3	5																			4
Fragilariaceae sp. 6	2							1
Fragilariaceae sp. 7												1							1								3
Fragilariaceae sp. 8	2	1										7			1
Fragilariaceae sp. 9		1		1								1																			3
Fragilariaceae sp. 10	2			1				2		1
Fragilariaceae sp. 11		1	1													1			1		1	4
Fragilariaceae sp. 12	2						2		2	5		1								2			1
Fragilariaceae sp. 13	1
Fragilariaceae sp. 14	1
Fragilariaceae sp. 15								1
Fragilariaceae sp. 16	1	1					1	1	1		1										2
Fragilariaceae sp. 17													1
Fragilariaceae sp. 18												1			2				1	1
Fragilariaceae sp. 19									1
Fragilariaceae sp. 20									1
Fragilariaceae sp. 21										1
Fragilariaceae sp. 22			1
Fragilariaceae sp. 23			1
Fragilariaceae sp. 24					1
Fragilariaceae sp. 25											2
Fragilariaceae sp. 26												1
Fragilariaceae sp. 27												1
Fragilariaceae sp. 28												1
Fragilariaceae sp. 29													1
Fragilariaceae sp. 30													1
Fragilariaceae sp. 31														1
Fragilariaceae sp. 32															1
Fragilariaceae sp. 33															1
Fragilariaceae sp. 34															1
Fragilariaceae sp. 35																			1
Fragilariaceae sp. 36																			1
Fragilariaceae sp. 37																				1
Fragilariaceae sp. 38																				1
Fragilariaceae sp. 39																				2
Fragilariaceae sp. 40																				1
Fragilariaceae sp. 41																					1
Fragilariaceae sp. 42																					1
Fragilariaceae sp. 43																					2
Fragilariaceae sp. 44																					1
Fragilariaceae sp. 45																					2
Fragilariaceae sp. 46																									1
Fragilariaceae sp. 47																									1
Fragilariaceae sp. 48																									2
Fragilariaceae sp. 49																									1
Fragilariaceae sp. 50																									1
Fragilariaceae sp. 51																									1
Fragilariaceae sp. 52																									1
Fragilariaceae sp. 53																										1
Fragilariaceae sp. 54																										4
Fragilariaceae sp. 55																										4
Fragilariaceae sp. 56																										1
Fragilariaceae sp. 57																										1
Fragilariaceae sp. 58																										3
Fragilariaceae sp. 59																										2
Fragilariaceae sp. 60																										1
Fragilariaceae sp. 61																											1
Fragilariaceae sp. 62																											2
Fragilariaceae sp. 63																											4	5	9	8
Fragilariaceae sp. 64																											1
Fragilariaceae sp. 65																											1
Fragilariaceae sp. 66																											1
Fragilariaceae sp. 67																											3
Fragilariaceae sp. 68																											1
Fragilariaceae sp. 69																											1
Fragilariaceae sp. 70																												5
Fragilariaceae sp. 71																												1
Fragilariaceae sp. 72																												5
Fragilariaceae sp. 73																												1
Fragilariaceae sp. 74																												1
Fragilariaceae sp. 75																												2
Fragilariaceae sp. 76																												2
Fragilariaceae sp. 77																												1
Fragilariaceae sp. 78																												1
Fragilariaceae sp. 79																													8	3
Fragilariaceae sp. 80																													5	4
Fragilariaceae sp. 81																													6	2
Fragilariaceae sp. 82																													3
Fragilariaceae sp. 83																													6	11
Fragilariaceae sp. 84																													3	3
Fragilariaceae sp. 85																													1
Fragilariaceae sp. 86																													1
Fragilariaceae sp. 87																													1
Fragilariaceae sp. 88																													3	5
Fragilariaceae sp. 89																													1
Fragilariaceae sp. 90																													1
Fragilariaceae sp. 91																													3
Fragilariaceae sp. 92																														2
Fragilariaceae sp. 93																														1
Fragilariaceae sp. 94																														1
Fragilariaceae sp. 95																														1
Fragilariaceae sp. 96																														8
Fragilariaceae sp. 97																														2
Fragilariaceae sp. 98																														1
Fragilariaceae sp. 99																														2
Fragilariaceae sp. 100																														1
Fragilariaceae sp. 101																														1
Fragilariaceae sp. 102
Fragilariaceae sp. 103																															4
Fragilariaceae sp. 104																															1
Fragilariaceae sp. 105																															2
Fragilariaceae sp. 106																															1
Fragilariaceae sp. 107																															2
Fragilariaceae sp. 108																															1
Fragilariaceae sp. 109																															2
Fragilariaceae sp. 110																															1
Fragilariaceae sp. 111																															1
Fragilariaceae sp. 112																															1
Fragilariaceae sp. 113																															2
Fragilariaceae sp. 114																															1
Fragilariaceae sp. 115																															1
Fragilariaceae sp. 116																															2
Frustulia sp. 1																								1
Frustulia sp. 2																									7		3	6	1
Frustulia sp. 3																										2
Frustulia sp. 4																											1
Gomphonema gracile																									8	11	7	7	2	3
Gomphonema sp. 1																									15	12	6	21	14	10
Gomphonema sp. 2																											7	5		2
Gomphonema sp. 3																												2	1	2	2
Gomphonema sp. 4																														1
Gomphonema sp. 5																														1
Gomphonema sp. 6																										2
Gomphonema sp. 7																									1
Gomphonema sp. 8																									1
Gomphonema sp. 9																										1
Gomphonema sp. 10																										1
Gomphonema sp. 11																										2
Gomphonema sp. 12																											1
Gomphonema sp. 13																											2
Gomphonema sp. 14																											1
Gomphonema sp. 15																															1
Gomphonema sp. 16	2																							3
Gomphonema sp. 17																			1
Gomphonema sp. 18								2		1				2					4
Gomphonema sp. 19	2
Gomphonema sp. 20	2									2				2		2
Gomphonema sp. 21		1
Gomphonema sp. 22							1	1	1
Gomphonema sp. 23																																3
Gomphonema sp. 24																								2
Gomphonema sp. 25																								2
Gomphonema sp. 26																								2
Gomphonema sp. 27																									2
Gomphonema sp. 28																											1
Hantzschia amphioxys	1	0	13	0	0	1	0	0	0	0	0	0	2	0	0	3	21	29	5	0	12	40	45	0	3	0
Hantzschia sp. 1																		2
Hantzschia sp. 2																															1
Humidophila contenta	6		2			1	1				1							1				4			2
Luticola sp. 1			3														8				1
Luticola sp. 2																							1
Luticola sp. 3	2		30		1	1		2				1				4	39	55	1		9	26	27
Luticola sp. 4			1				1		1					2	1	2	3	4				6	9
Luticola sp. 5	2		2			2							1			3	10	3			1	12	15
Luticola sp. 6																	10	4					13
Luticola sp. 7																						12
Luticola sp. 8																							1
Luticola sp. 9								1
Luticola sp. 10																														1
Luticola sp. 11																						1
Luticola sp. 12																							1
Luticola sp. 13																							1
Luticola sp. 14																	1
Luticola sp. 15																	2
Lyrella sp. 1								2
Navicula cf. cincta																														1
Navicula gregaria											2
Naviculaceae sp. 1			1	1
Naviculaceae sp. 2												1
Naviculaceae sp. 3																					1
Naviculaceae sp. 4	2
Naviculaceae sp. 5														5
Naviculaceae sp. 6																				1	2
Naviculaceae sp. 7		1		2					2	2	1	1																				1
Naviculaceae sp. 8		1	2					3		2
Naviculaceae sp. 9							1		1							1				1
Naviculaceae sp. 10		3							1	2	1		1								1
Naviculaceae sp. 11		1
Naviculaceae sp. 12																2				1
Naviculaceae sp. 13				2			1		1		1		1																			1
Naviculaceae sp. 14	1											2		1					5
Naviculaceae sp. 15					1
Naviculaceae sp. 16													2
Naviculaceae sp. 17		1
Naviculaceae sp. 18			1
Naviculaceae sp. 19		1	1							1	1				4
Naviculaceae sp. 20		1
Naviculaceae sp. 21											1				1	1
Naviculaceae sp. 22			1															2
Naviculaceae sp. 23	2	3		3	1		1			1	1					1				1
Naviculaceae sp. 24	1	1	1	1	2		2	2	1	1	2		2	1	2																	4
Naviculaceae sp. 25				2			1	2
Naviculaceae sp. 26	2
Naviculaceae sp. 27						2
Naviculaceae sp. 28		3			1	3					1									2
Naviculaceae sp. 29		1	1
Naviculaceae sp. 30								2													1											1
Naviculaceae sp. 31							2
Naviculaceae sp. 32			6
Naviculaceae sp. 33																	1	6
Naviculaceae sp. 34													2				8	7				1
Naviculaceae sp. 35			1																	2
Naviculaceae sp. 36			1
Naviculaceae sp. 37																	1
Naviculaceae sp. 38					2
Naviculaceae sp. 39	1
Naviculaceae sp. 40																								2
Naviculaceae sp. 41						2
Naviculaceae sp. 42																										1
Naviculaceae sp. 43						1
Naviculaceae sp. 44																										1
Naviculaceae sp. 45							1
Naviculaceae sp. 46																										1
Naviculaceae sp. 47										1
Naviculaceae sp. 48																										2
Naviculaceae sp. 49			1
Naviculaceae sp. 50																										1
Naviculaceae sp. 51			1
Naviculaceae sp. 52																										2
Naviculaceae sp. 53					1
Naviculaceae sp. 54																										2
Naviculaceae sp. 55					1
Naviculaceae sp. 56																											1
Naviculaceae sp. 57					1
Naviculaceae sp. 58																											1
Naviculaceae sp. 59					1
Naviculaceae sp. 60																											1
Naviculaceae sp. 61											1
Naviculaceae sp. 62																												1
Naviculaceae sp. 63																																1
Naviculaceae sp. 64																												1
Naviculaceae sp. 65																																1
Naviculaceae sp. 66																													1
Naviculaceae sp. 67																		1
Naviculaceae sp. 68																													1
Naviculaceae sp. 69																		1
Naviculaceae sp. 70																													1
Naviculaceae sp. 71																		2
Naviculaceae sp. 72													1
Naviculaceae sp. 73													1
Naviculaceae sp. 74													1
Naviculaceae sp. 75															1
Naviculaceae sp. 76															1
Naviculaceae sp. 77															2
Naviculaceae sp. 78																1
Naviculaceae sp. 79																2
Naviculaceae sp. 80																1
Naviculaceae sp. 81																2
Naviculaceae sp. 82																						3
Naviculaceae sp. 83																	2
Naviculaceae sp. 84																	2
Naviculaceae sp. 85																			2
Naviculaceae sp. 86																			2
Naviculaceae sp. 87																					1
Neidium sp. 1			1
Neidium sp. 2																								2
Neidium sp. 3																								4
Neidium sp. 4																								1
Neidium sp. 5																									3
Neidium sp. 6																									1
Neidium sp. 7																									3
Neidium sp. 8																										1
Neidium sp. 9																										1
Neidium sp. 10																										1
Neidium sp. 11																										1
Neidium sp. 12																											7
Neidium sp. 13																												1
Neidium sp. 14																													2
Neidium sp. 15																													2
Neidium sp. 16																														1
Neidium sp. 17																														2
Nitzschia cf. brevissima																						2	1
Nitzschia sp. 1	3
Nitzschia sp. 2
Nitzschia sp. 3
Nitzschia sp. 4							1
Nitzschia sp. 5
Nitzschia sp. 6
Nitzschia sp. 7		2																														2
Nitzschia sp. 8	1
Nitzschia sp. 9		1
Nitzschia sp. 10		1
Nitzschia sp. 11						2
Nitzschia sp. 12						2
Nitzschia sp. 13								2
Nitzschia sp. 14									1
Nitzschia sp. 15									1
Nitzschia sp. 16									2
Nitzschia sp. 17										1
Nitzschia sp. 18			1
Nitzschia sp. 19			1
Nitzschia sp. 20											1
Nitzschia sp. 21											2
Nitzschia sp. 22																		1
Nitzschia sp. 23																		1
Nitzschia sp. 24																		1
Nitzschia sp. 25																		1
Nitzschia sp. 26																		1
Nitzschia sp. 27														1
Nitzschia sp. 28															2
Nitzschia sp. 29															2
Nitzschia sp. 30															1
Nitzschia sp. 31																1
Nitzschia sp. 32																3
Nitzschia sp. 33																2
Nitzschia sp. 34																1
Nitzschia sp. 35																						1
Nitzschia sp. 36																						2
Nitzschia sp. 37																						2
Nitzschia sp. 38																							1
Nitzschia sp. 39																							1
Nitzschia sp. 40																							2
Nitzschia sp. 41																	1
Nitzschia sp. 42																	1
Nitzschia sp. 43																	2
Nitzschia sp. 44																					1
Nitzschia sp. 45																					1
Nitzschia sp. 46																					1
Nitzschia sp. 47																								2
Nitzschia sp. 48																								1
Nitzschia sp. 49																								1
Nitzschia sp. 50																								2
Nitzschia sp. 51																								1
Nitzschia sp. 52																									1
Nitzschia sp. 53																									1
Nitzschia sp. 54																									1
Nitzschia sp. 55																									1
Nitzschia sp. 56																									1
Nitzschia sp. 57																									1
Nitzschia sp. 58																									1
Nitzschia sp. 59																									1
Nitzschia sp. 60																									2
Nitzschia sp. 61																									1
Nitzschia sp. 62																									1
Nitzschia sp. 63																										1
Nitzschia sp. 64																										1
Nitzschia sp. 65																										2
Nitzschia sp. 66																										1
Nitzschia sp. 67																										1
Nitzschia sp. 68																										2
Nitzschia sp. 69																										1
Nitzschia sp. 70																										2
Nitzschia sp. 71																											3
Nitzschia sp. 72																												1
Nitzschia sp. 73																												1
Nitzschia sp. 74																												1
Nitzschia sp. 75																												1
Nitzschia sp. 76																												1
Nitzschia sp. 77																												1
Nitzschia sp. 78																												1
Nitzschia sp. 79																													1
Nitzschia sp. 80																													2
Nitzschia sp. 81																													2
Nitzschia sp. 82																													2
Nitzschia sp. 83																													1
Nitzschia sp. 84																													1
Nitzschia sp. 85																													1
Nitzschia sp. 86																													1
Nitzschia sp. 87																													1
Nitzschia sp. 88																														1
Nitzschia sp. 89																														1
Nitzschia sp. 90																														1
Nitzschia sp. 91																														1
Nitzschia sp. 92																														1
Nitzschia sp. 93																														1
Nitzschia sp. 94																														1
Nitzschiaceae sp. 1																	1
Nitzschiaceae sp. 2																																1
Nitzschiaceae sp. 3			1
Odontella sp. 1	1
Odontella sp. 2	2
Odontella sp. 3								1
Odontella sp. 4													1
Paralia sp. 1	1			1		2
Paralia sp. 2																															2
Paralia sp. 3												1
Paralia sp. 4																			1
Paralia sp. 5																								1
Paralia sp. 6																										1
Pinnularia borealis complex	2	0	3	2	0	0	0	0	0	0	0	0	0	0	0	0	4	11	0	1	1	11	7	0	0	0
Pinnularia sp. 1																	2	4					2
Pinnularia sp. 2																	3
Pinnularia sp. 3						2		1
Pinnularia sp. 4			2			1											4	1				4	10
Pinnularia sp. 5																							2
Pinnularia sp. 6			1
Pinnularia sp. 7																		1
Pinnularia sp. 8																							1
Pinnularia sp. 9																							1
Pinnularia sp. 10																	1
Pinnularia sp. 11																	1
Pinnularia sp. 12																	1
Pinnularia sp. 13																				1
Pinnularia sp. 14																				1
Pinnularia sp. 15																					2
Pinnularia sp. 16																								1
Pinnularia sp. 17																								2
Pinnularia sp. 18																									3
Pinnularia sp. 19																									3
Pinnularia sp. 20																									1
Pinnularia sp. 21																									2
Pinnularia sp. 22																									2
Pinnularia sp. 23																									2
Pinnularia sp. 24																									2
Pinnularia sp. 25																									3
Pinnularia sp. 26																									3
Pinnularia sp. 27																									2
Pinnularia sp. 28																									2
Pinnularia sp. 29																									1
Pinnularia sp. 30																									1
Pinnularia sp. 31																										2
Pinnularia sp. 32																										2
Pinnularia sp. 33																										1
Pinnularia sp. 34																										2
Pinnularia sp. 35																										1
Pinnularia sp. 36																										1
Pinnularia sp. 37																										2
Pinnularia sp. 38																										1
Pinnularia sp. 39																										1
Pinnularia sp. 40																										1
Pinnularia sp. 41																											2
Pinnularia sp. 42																											1
Pinnularia sp. 43																											1
Pinnularia sp. 44																											2
Pinnularia sp. 45																											1
Pinnularia sp. 46																											1
Pinnularia sp. 47																											4
Pinnularia sp. 48																											2
Pinnularia sp. 49																											1
Pinnularia sp. 50																												1
Pinnularia sp. 51																												1
Pinnularia sp. 52																												3
Pinnularia sp. 53																												1
Pinnularia sp. 54																												1
Pinnularia sp. 55																												1
Pinnularia sp. 56																												1
Pinnularia sp. 57																												2
Pinnularia sp. 58																												2
Pinnularia sp. 59																												1
Pinnularia sp. 60																												1
Pinnularia sp. 61																												1
Pinnularia sp. 62																													1
Pinnularia sp. 63																													5	3
Pinnularia sp. 64																													4	2
Pinnularia sp. 65																													1
Pinnularia sp. 66																													1
Pinnularia sp. 67																													2
Pinnularia sp. 68																														3
Pinnularia sp. 69																														2
Pinnularia sp. 70																														1
Pinnularia sp. 71																														1
Pinnularia sp. 72																															4
Placoneis undulata												1											1	1	14	30	22	15	24	24	2
Placoneis sp. 1																						1
Placoneis sp. 2																							1
Placoneis sp. 3																											1
Psammodictyon sp. 1									1
Rhopalodia gibberula																										1	2		1
Rhopalodia sp. 1																															1
Sellaphora pupula complex																								1	7	19	20	21	11	16
Sellaphora sp. 1																								135	8			1
Sellaphora sp. 2																									1
Stauroneis obtusa			11			1		1				1				4	10	18			1	12	11						1
Stauroneis sp. 1																								14	2	1
Stauroneis sp. 2																	1
Stauroneis sp. 3																									1	2
Stauroneis sp. 4																										1
Stauroneis sp. 5																											2
Stauroneis sp. 6																												1
Stauroneis sp. 7																															3
Stauroneis sp. 8																						1
Staurosira construens																									3	8	4	5	4	2
Staurosira venter																													5	2	2
Surirella sp. 1									1
Surirella sp. 2																		1
Surirella sp. 3														1
Surirella sp. 4																										1
Surirella sp. 5																										1
Surirella sp. 6																										2
Surirella sp. 7																											6
Surirella sp. 8																												2		2
Surirella sp. 9																												1
Surirella sp. 10																												2
Surirella sp. 11																												1
Surirella sp. 12																												3
Surirella sp. 13																													3
Surirella sp. 14																														2
Surirella sp. 15																														1
Tabularia fasciculata																															5
Thalassiosira sp. 1	1							2		2	1
Thalassiosira sp. 2	1	1		1
Thalassiosira sp. 3																											3
Thalassiosira sp. 4																													1
Thalassiosira sp. 5																															99
Thalassiosira sp. 6												3
Thalassiosira sp. 7													2
Thalassiosira sp. 8																2
Thalassiosira sp. 9																			1
Thalassiosira sp. 10																				1
Tryblionella cf. coarctata								1
Tryblionella debilis			1														25	13			1	8	6
Tryblionella sp. 1	3		2			3		5		1	1	5	1	2	2				1	5
Tryblionella sp. 2																			2
Tryblionella sp. 3			2
Tryblionella sp. 4																			1
Tryblionella sp. 5														3
Tryblionella sp. 6		1							1	2					1						2											1
Tryblionella sp. 7		1
Tryblionella sp. 8										1
Tryblionella sp. 9											1
Tryblionella sp. 10				1
Tryblionella sp. 11																	1
Tryblionella sp. 12																				1
Tryblionella sp. 13																					1
Tryblionella sp. 14																														1
Unidentified	27	25	29	26	31	32	24	34	26	30	29	26	37	23	35	27	32	37	26	24	24	30	32	22	34	30	33	21	29	32	36	26
total	217	206	206	201	202	202	205	202	204	203	206	201	215	206	219	202	206	216	202	206	205	202	207	208	204	200	206	210	210	224	200	203
